# Supplementary material for: Dual CRISPR interference and activation for targeted reactivation of X-linked endogenous FOXP3 in human breast cancer cells
Source: Mol Cancer. 2022 Feb 7;21:38. doi: 10.1186/s12943-021-01472-x (PMC8819949; doi:10.1186/s12943-021-01472-x)
Supplement: Supplementary file 4 — Additional file 4: Table S2. CRISPR/dCas9-KRAB-, VPR-, XIST-sgRNA, and FOXP3-sgRNA stably expressed cell models [file 12943_2021_1472_MOESM4_ESM.xlsx]

## Sheet: Sheet1
Table S2. CRISPR/dCas9-KRAB-, VPR-, XIST-sgRNA, and FOXP3-sgRNA stably expressed cell models
Name	Cell line	Plasmid ID	Condition
SpdCas9-KRAB (CRISPRi)	HEK293T	pSLQ1922	Dox inducible
SpdCas9-VPR (CRISPRa)	HEK293T	pSLQ1932	Dox inducible
SpdCas9-KRAB/SadCas9-VPR (CRISPRi/a)	MDA-MB-231	pSLQ1922	Dox inducible
SpdCas9-KRAB/SadCas9-VPR (CRISPRi/a)	MCF-7	pSLQ1922	Dox inducible
SpdCas9-KRAB/SadCas9-VPR (CRISPRi/a)	HEK293T	pSLQ1922	Dox inducible
SpdCas9-KRAB/SadCas9-VPR (CRISPRi/a)	CRL2316	pSLQ1922/pSLQ2840	Dox inducible
SadCas9-VPR (CRISPRa)	CRL2316	pSLQ2840	-
SadCas9-VPR (CRISPRa)	HEK293T	pSLQ2840	-
SadCas9-VPR/FOXP3-sgRNA (CRISPRa-FOXP3)	HEK293T	pSLQ2840/pSLQ2806	-
