# Supplementary material for: Dual CRISPR interference and activation for targeted reactivation of X-linked endogenous FOXP3 in human breast cancer cells
Source: Mol Cancer. 2022 Feb 7;21:38. doi: 10.1186/s12943-021-01472-x (PMC8819949; doi:10.1186/s12943-021-01472-x)
Supplement: Supplementary file 6 — Additional file 6: Table S4. CRISPR/dCas9 DNA constructs for targeted repression of XIST and activation of FOXP3 [file 12943_2021_1472_MOESM6_ESM.xlsx]

## Sheet: Sheet1
Table S4 CRISPR/dCas9 DNA constructs for targeted repression of XIST and activation of FOXP3
Name	Type	DNA contructs	Condition
pSLQ1922 (KRAB-SpdCas9)	Plasmid	PB-Tre3g-KRAB-dcas9 (Bstx1)-2NLS-p2A-sfGFP-SV40polyA/R (EF1a-Zeocin-t2A-rtTA-1）	Dox inducible
pSLQ1932 (VPR-SpdCas9)	Plasmid	PB-Tre3g-dcas9-VPR-sfGFP-SV40polyA/R(EF1a-Zeocin-t2A- rtTA-WPRE)	Dox inducible
Transposase	Plasmid	Reverse Tet transactivator (rtTA) expression plasmid, low copy	-
pSLQ2840 (VPR-SadCas9)	Plasmid	PiggyBac: CAG-puro-WPRE PGK-VPR-sadCas9	-
pSLQ2837 (XIST sgRNA)	Plasmid	mU6-sgGal4-4, Blpl cut site, EF1alpha-Puro-T2a- mIFP -WPRE	-
pSLQ2806 (FOXP3 sgRNA)	Plasmid	pHR：U6-sasgTetCMV-mcherry-WPRE	-
pSLQ2840-TET1 (TET1-SadCas9)	Plasmid	PiggyBac: CAG-EGFP-WPRE PGK-TET1-sadCas9	-
